# Supplementary material for: Anticancer Properties of Plectranthus ornatus-Derived Phytochemicals Inducing Apoptosis via Mitochondrial Pathway
Source: Int J Mol Sci. 2022 Oct 1;23(19):11653. doi: 10.3390/ijms231911653 (PMC9569850; doi:10.3390/ijms231911653)
Supplement: Supplementary file 1 [file ijms-23-11653-s001.zip]

Archive with 1 entries (1 files):
- ijms-1929312-supplementary.pdf
